# Supplementary material for: Fine-Tuning Electrokinetic Injections Considering Nonlinear Electrokinetic Effects in Insulator-Based Devices
Source: Micromachines (Basel). 2021 May 28;12(6):628. doi: 10.3390/mi12060628 (PMC8227112; doi:10.3390/mi12060628)
Supplement: Supplementary file 1 [file micromachines-12-00628-s001.zip]

Archive with 1 entries (1 files):
- micromachines-1180622-supplementary.pdf
